# Supplementary material for: Predicting diet in brachyuran crabs using external morphology
Source: PeerJ. 2023 Apr 10;11:e15224. doi: 10.7717/peerj.15224 (PMC10100828; doi:10.7717/peerj.15224)
Supplement: Supplemental Information 2 [file peerj-11-15224-s002.csv]

External	CrabID	GutFulness	GutWidth	CW	Site
8.63	16	1	6.1	15.7	Fort Stark
10.26	17	3	8.1	19.2	Fort Stark
8.81	18	0	6.8	15.6	Fort Stark
8.81	19	1	6.8	17	Fort Stark
8.31	20	0	7.1	16.1	Fort Stark
11.63	21	2	9.2	22.1	Fort Stark
8.47	22	2	6.7	17	Fort Stark
8.55	24	2	6.3	16.1	Fort Stark
10.17	25	2	8.3	18.4	Fort Stark
10.18	26	4	7.8	17.4	Fort Stark
9.04	27	2	7.4	17.1	Fort Stark
11.92	28	1	8.8	20.9	Fort Stark
8.79	29	2	7.4	16.8	Fort Stark
10.49	101	3	8	18.1	Odiorne
11.7	102	4	8.8	20.7	Odiorne
11.39	103	3	8.6	21.1	Odiorne
12.91	104	3	10.2	23.6	Odiorne
9.64	105	4	7.4	18.7	Odiorne
13.61	106	3	10.2	23.7	Odiorne
13.09	107	2	10.7	25.5	Odiorne
8.79	108	3	7.1	16.7	Odiorne
11.12	109	4	8.6	20.2	Odiorne
10.35	110	4	10.1	22.9	Odiorne
9.24	111	4	8.1	18.6	Odiorne
13.86	112	4	10.4	25.7	Odiorne
10.55	113	3	8.3	19.7	Odiorne
10.15	114	4	8.4	18.2	Odiorne
7.74	115	4	6.2	15	Odiorne
13.39	116	4	11.1	24.8	Odiorne
9.27	117	3	7.3	16.3	Odiorne
10.82	118	3	8.7	21.1	Odiorne
7.47	119	2	6.5	15.2	Odiorne
9.4	120	3	7.7	17.2	Odiorne
9.26	121	4	8.7	20.9	Odiorne
9.97	122	3	7.6	18.2	Odiorne
14.63	123	3	10.7	25.7	Odiorne
12.14	125	1	9.9	21	Odiorne
13.97	126	4	10	25.1	Odiorne
8.63	127	4	6.6	15.7	Odiorne
12.58	128	3	9.7	24.4	Odiorne
12.99	129	4	10.5	24.3	Odiorne
12.06	130	4	8.9	21.5	Odiorne
9.83	131	3	8.2	19.3	Odiorne
7.69	132	4	5.6	14.4	Odiorne
11.51	133	4	8.4	22.7	Odiorne
8.89	134	4	7.3	17.2	Odiorne
8.44	135	3	7.3	15.5	Odiorne
12.53	136	4	10	23.4	Odiorne
11.33	137	2	9.4	22.7	Odiorne
10.45	138	3	8.3	19.2	Odiorne
9.67	140	3	7.6	18.1	Odiorne
8.84	141	4	7.2	16.8	Odiorne
10.02	142	4	8.3	19.5	Odiorne
12.42	143	4	10.2	23.6	Odiorne
14.29	144	4	10.9	26.7	Odiorne
11.98	146	4	9.8	23.7	Odiorne
11.58	147	4	8.7	22.1	Odiorne
9.71	148	4	7.9	18.7	Odiorne
12.22	149	3	9.2	22.6	Odiorne
10.38	150	4	7.8	19.8	Odiorne
11.44	151	4	7.8	22.8	Odiorne
11.81	152	4	9.8	23.1	Odiorne
12.46	153	2	10	23	Odiorne
13.45	154	4	9.4	24.5	Odiorne
9.91	155	1	7.5	17.8	Odiorne
13.52	156	3	10.1	24.5	Odiorne
15.31	160	4	11.7	24.8	Odiorne
10.26	161	2	7.9	18.6	Odiorne
11.17	162	4	9.1	22	Odiorne
9.23	163	4	7.2	16.8	Odiorne
12.88	164	3	11	24.5	Odiorne
14.52	165	1	11.8	27.5	Odiorne
10.53	166	2	8.3	20.4	Odiorne
11.47	167	1	9.5	21.7	Odiorne
11.27	168	3	8.9	22	Odiorne
10.65	169	3	8.3	19.2	Odiorne
11.43	170	2	9.3	21.1	Odiorne
12.76	171	3	10.5	23.3	Odiorne
12.88	172	3	8.8	22.9	Odiorne
8.91	173	4	7.4	16.9	Odiorne
10.71	174	2	8.8	19.5	Odiorne
10.21	175	4	8.3	20.2	Odiorne
8.7	176	2	7.1	15.6	Odiorne
9.59	177	4	8.1	17.7	Odiorne
14.68	178	3	8.8	22.8	Odiorne
9.77	179	1	7.6	18.2	Odiorne
9.31	180	3	7.4	16.3	Odiorne
11.02	181	2	8.2	20	Odiorne
10.53	182	4	8.2	19.9	Odiorne
10.31	183	1	8.2	18.6	Odiorne
9.42	184	4	7.8	18	Odiorne
12.29	185	4	9.7	23.8	Odiorne
9.63	186	4	7.7	18.8	Odiorne
11.76	187	4	9.5	21.9	Odiorne
13.16	188	4	9.5	22.7	Odiorne
11.06	189	4	8.8	21.5	Odiorne
9.51	190	3	7.4	17.5	Odiorne
12.04	191	4	9.2	21.8	Odiorne
9.21	192	4	7.4	17.8	Odiorne
11.04	193	4	8.8	20.2	Odiorne
11.34	194	2	8.7	20.8	Odiorne
8.15	195	2	6.3	15.7	Odiorne
9.72	196	1	8.2	17.9	Odiorne
10.42	197	3	8.1	19.5	Odiorne
11.13	201	1	8.1	19.2	Odiorne
13.26	202	2	10.4	25.2	Odiorne
9.71	203	3	7.7	18.5	Odiorne
10.63	204	4	8	18.7	Odiorne
10.88	205	2	8.5	19.8	Odiorne
9.2	206	4	7.4	18	Odiorne
8.93	207	4	7.6	16.6	Odiorne
11.29	208	3	8.7	21.7	Odiorne
10.83	209	3	8.4	20.5	Fort Stark
10.62	211	2	8.6	20.7	Fort Stark
9.62	215	0	8.1	19.9	Fort Stark
13.38	216	4	10.8	24.8	Fort Stark
13.65	217	4	10.2	24.1	Fort Stark
12.37	218	2	9.2	22.5	Fort Stark
9.08	219	1	7	17.2	Fort Stark
8.28	220	2	6.6	16	Fort Stark
12.33	221	1	9.2	22.9	Fort Stark
9.74	222	4	8	18.3	Fort Stark
12.73	223	3	10.4	24.5	Fort Stark
9.97	224	2	7.3	19.2	Fort Stark
11.06	225	4	9.1	21	Fort Stark
8.98	226	2	7.1	17.3	Fort Stark
7.54	227	2	6.8	14.8	Fort Stark
9.74	228	2	7.6	18.9	Fort Stark
9.59	229	2	7.9	17.4	Fort Stark
10.81	230	1	8.9	21.2	Fort Stark
10.13	231	2	7.1	17.2	Fort Stark
8.22	232	1	5.7	13.7	Fort Stark
11.09	233	4	9.6	20.5	Fort Stark
8.96	234	3	7.5	17.6	Fort Stark
10.46	235	0	8.8	20.3	Fort Stark
10.53	236	3	8.6	19.1	Fort Stark
15.67	237	3	11.2	25.4	Fort Stark
11.39	238	3	8.7	21.9	Fort Stark
8.91	239	2	6.5	16.2	Fort Stark
10.52	240	3	8.2	20.1	Fort Stark
8.53	241	2	6.8	17.2	Fort Stark
10.66	242	0	8.3	19	Fort Stark
12.73	243	1	8.2	19.7	Fort Stark
8.47	244	3	6.9	17	Fort Stark
7.75	245	3	6.3	14.1	Fort Stark
7.25	246	4	5.9	13.9	Fort Stark
11.51	247	2	9.2	22.1	Fort Stark
7.53	248	2	6.2	15	Fort Stark
9.13	249	3	7.5	18.5	Fort Stark
8.37	250	1	7.1	16.7	Fort Stark
11.26	251	2	9	22.1	Fort Stark
7.42	252	2	6.3	15	Fort Stark
9.81	253	2	7.5	18	Fort Stark
9.43	254	2	7.8	28.3	Fort Stark
10.17	255	2	7.7	19.3	Fort Stark
12.65	256	2	9.9	22.3	Fort Stark
12.16	257	3	8.4	22.2	Fort Stark
12.76	258	2	9.4	22.7	Fort Stark
9.93	259	0	7.9	18.3	Fort Stark
10.87	260	1	8.4	21.1	Fort Stark
11.96	261	1	9.5	22.8	Fort Stark
9.41	262	3	8.1	17.9	Fort Stark
9.76	263	1	7.4	17.8	Fort Stark
10.21	264	2	7.5	17	Fort Stark
10.01	265	1	7.9	18.5	Fort Stark
8.24	266	2	6.6	15.3	Fort Stark
9.09	267	1	6.7	17.6	Fort Stark
10.83	268	4	7.4	17.5	Fort Stark
11.71	269	0	8.7	21	Fort Stark
10.59	270	1	7.8	19.5	Fort Stark
9.75	271	2	6.8	17.8	Fort Stark
9.14	272	1	7.3	17.5	Fort Stark
7.23	273	2	6.2	13.9	Fort Stark
8.62	274	0	7.2	16.1	Fort Stark
9.36	275	2	7.2	18	Fort Stark
9.14	276	1	7.1	16.4	Fort Stark
8.99	277	2	7.2	17	Fort Stark
9.29	278	2	7.1	16.3	Fort Stark
11.83	279	2	9.2	23.9	Fort Stark
10.43	280	3	8.5	20.7	Fort Stark
10.87	281	0	8.5	21.7	Fort Stark
8.73	282	3	6.6	15.7	Fort Stark
8.44	283	3	5.9	16.2	Fort Stark
9.11	284	3	7.3	17.3	Fort Stark
7.44	285	4	5.7	13.2	Fort Stark
12.34	286	2	8.9	21.7	Fort Stark
10.28	287	3	8.3	20.2	Fort Stark
10.77	288	4	8.3	20.8	Fort Stark
7.93	289	2	7.7	15.4	Fort Stark
8.64	290	1	7.2	16	Fort Stark
11.36	291	3	9.3	22.5	Fort Stark
9.33	292	3	7.7	17.2	Fort Stark
10.8	293	2	8.4	20.6	Fort Stark
10.24	294	1	8.2	18	Fort Stark
11.09	295	0	8.5	19	Fort Stark
11.01	296	2	8.1	20.4	Fort Stark
7.04	297	1	5.8	13.6	Fort Stark
9.55	298	4	7.2	16.4	Fort Stark
9.46	299	1	7.3	17.6	Fort Stark
6.88	300	0	5.6	13.2	Fort Stark
