# Supplementary material for: Predicting diet in brachyuran crabs using external morphology
Source: PeerJ. 2023 Apr 10;11:e15224. doi: 10.7717/peerj.15224 (PMC10100828; doi:10.7717/peerj.15224)
Supplement: Supplemental Information 3 [file peerj-11-15224-s003.csv]

CrabID	Gender	External	Gut	CW
G1	F	20.04	10.1	45.2
G11	F	15.11	8	34.6
G12	F	18.16	9.4	42.8
G13	F	18.75	9.8	41.4
G14	F	22.43	11.8	53.1
G15	F	18.83	9.4	40.8
G16	F	23.06	11.6	52.6
G17	F	21.86	12.4	52.7
G18	F	16.76	7.7	38.5
G19	F	17.99	11.5	48.9
G20	F	15.48	7.9	35.1
G21	F	17.68	9.1	40.8
G22	F	21.99	11	49.3
G23	F	15.41	8.4	37.2
G24	F	19.85	10.1	49.4
G25	F	22.87	10.9	49.1
G26	F	24.59	11.1	56.5
G27	F	18.04	9.6	41.1
G28	F	17.68	9.5	40.4
G29	F	17.47	8.4	40.1
G2A	F	21.31	11.3	50.2
G2B	F	16.6	10	38.1
G3	F	19.46	11.2	46.9
G30	F	18.79	11.7	43.6
G31	F	18.24	10.1	40.4
G32	F	17.34	9.1	41.3
G33	F	16.91	8.1	38.9
G34	F	19.8	11.5	45.2
G35	F	16.13	8.6	36.4
G36	F	19.76	9.5	44.5
G37	F	19.37	10.3	48.2
G38	F	20.43	10.1	45
G39	F	12.24	7.1	29.1
G4	F	23.44	12.9	52.8
G40	F	19.16	10.3	46.7
G41	F	15.38	8.20	37.80
G42	F	19.97	10.2	46.3
G44	F	17.86	8.9	40.8
G45	F	12.15	7	27.7
G46	F	19.86	10.8	47.3
G47	F	15.08	7.9	39.6
G48	F	12.22	9.4	30.1
G49	F	14.73	8.8	35
G5	F	18.77	11.7	40.7
G50	F	20.06	12	47.7
G51	F	19.18	9.5	44.1
G52	F	18.75	10	42.3
G53	F	14.61	9.2	33.1
G55	F	19.56	10.4	47.5
G56	F	15.43	8	34.1
G57	F	17.88	10.1	39.4
G58	F	18.2	8.8	40.8
G59	F	15.52	10	33.9
G6	F	19.86	11.2	43.1
G60	F	23.41	12.5	55.3
G61	F	11.74	7.1	29.7
G62	F	17.76	10.1	41.7
G63	F	17.89	9.2	39.9
G64	F	17.84	9.8	41
G65	F	18.48	9.3	40.7
G66	F	25.97	13.6	63.3
G67	F	23.65	11.2	54.4
G7	F	16.91	8.7	37.1
G8	F	14.72	8	33.6
G9	F	17.29	8.5	39.4
