# Supplementary material for: Predicting diet in brachyuran crabs using external morphology
Source: PeerJ. 2023 Apr 10;11:e15224. doi: 10.7717/peerj.15224 (PMC10100828; doi:10.7717/peerj.15224)
Supplement: Supplemental Information 4 [file peerj-11-15224-s004.csv]

CrabID	Sex	External	Gut	CW_reduced	CW	SexCode
B5	F	4.69	2.7	12.2	15	1
B6	F	5.38	2.5	12.4	15.9	1
B7	F	23.11	13.1	62.5	71.3	1
B8	F	18.16	10.1	46.8	53.7	1
B10	F	27.22	14.9	74.6	85.9	1
B32	F	34.97	20.8	101.7	123.2	1
B46	F	35.79	20	99.2	120.1	1
B50	F	28.61	15.5	77.4	91.8	1
B52	F	41.06	22	121.8	152.4	1
B53	F	26.16	11.7	70.1	77.8	1
B67	F	18.8	11.4	52.1	59.8	1
B68	F	21.57	11.9	56.5	64.1	1
B69	F	22.63	12.2	60	69.2	1
B90	F	41.43	21.5	113.9	146.9	1
B134	F	29.06	15.4	81.9	96.2	1
B172	F	23.07	13.1	65.7	74.3	1
B173	F	22.81	12.1	61.8	69.4	1
B180	F	31.99	16.3	84.4	96.8	1
B191	F	20.22	11.3	51.5	68.6	1
B193	F	25.91	14.7	72.3	84.8	1
B11	Juvenile	7.46	4.7	21.7	25.1	2
B13	Juvenile	6.91	2.9	18.2	21.4	2
B14	Juvenile	7.45	4.5	22	24.1	2
B15	Juvenile	9.52	5.3	24.2	31.6	2
B16	Juvenile	8.5	3.6	20.6	23.6	2
B17	Juvenile	9.9	5.7	21.4	30.3	2
B18	Juvenile	10.12	5.2	25.7	30.8	2
B19	Juvenile	9.2	5.4	24.3	27.7	2
B20	Juvenile	8.86	4.6	22.8	27.2	2
B21	Juvenile	5.65	2.9	15.1	19.9	2
B22	Juvenile	7.42	3.9	18.7	21.3	2
B23	Juvenile	6.24	3.7	16.3	19.7	2
B24	Juvenile	6.86	3.4	17.1	19.6	2
B25	Juvenile	5.6	3.9	15.8	19.1	2
B26	Juvenile	7.01	3.3	21.2	21.1	2
B27	Juvenile	6.34	3.9	17.1	20	2
B28	Juvenile	6.61	4	16.8	17.7	2
B29	Juvenile	4.64	2.9	12.7	15	2
B30	Juvenile	3.99	3.1	11.7	18.8	2
B51	Juvenile	7.03	4.9	19.7	22.5	2
B56	Juvenile	9.71	5.9	26.3	28.9	2
B57	Juvenile	8.7	5.4	23.5	26.3	2
B58	Juvenile	9.02	5.8	23.1	25.2	2
B59	Juvenile	7.44	4.9	20.3	22.7	2
B60	Juvenile	8.75	5.4	22.8	26.1	2
B61	Juvenile	5.59	3.9	14.9	17.5	2
B63	Juvenile	7.88	4.8	19.7	21.8	2
B64	Juvenile	7.25	4.2	21.6	24.8	2
B65	Juvenile	13.68	7.8	40.1	51.1	2
B66	Juvenile	14.85	8.8	39.4	47	2
B70	Juvenile	11.15	6.1	28.7	35.5	2
B71	Juvenile	13.14	7.4	33.6	40.9	2
B78	Juvenile	12.12	6	31.3	38.9	2
B79	Juvenile	9.95	4.9	26.4	34.4	2
B80	Juvenile	10.62	6.4	26.6	34.1	2
B85	Juvenile	8.02	3.8	20.9	25.9	2
B86	Juvenile	7.96	4.4	22.8	31.7	2
B91	Juvenile	9.75	5.7	26.1	30.3	2
B97	Juvenile	6.45	3.3	16.9	21.8	2
B98	Juvenile	7.31	3.7	18.1	23.4	2
B103	Juvenile	6.52	3.7	16.5	17.7	2
B104	Juvenile	8.83	5.6	23.9	26.8	2
B105	Juvenile	9.78	6.1	24.5	26.6	2
B106	Juvenile	9	5.8	23.3	26.9	2
B108	Juvenile	8.13	4.9	22.8	26.2	2
B109	Juvenile	9.7	5.5	26.5	27.7	2
B110	Juvenile	10.59	5.7	28.6	36.4	2
B111	Juvenile	7.34	4.6	19.3	24.9	2
B112	Juvenile	8.7	5.2	22.9	26.1	2
B113	Juvenile	8.81	5.3	22.3	24.5	2
B114	Juvenile	5.72	3.1	13.4	15.7	2
B115	Juvenile	5.02	3.6	14.6	17.3	2
B121	Juvenile	7.53	4.9	20.1	20.9	2
B122	Juvenile	7.95	4.8	21.3	23.7	2
B123	Juvenile	5.39	3.2	14	18	2
B124	Juvenile	6.05	4.6	16.4	21.9	2
B125	Juvenile	5.18	3.4	14.6	17.4	2
B126	Juvenile	5.68	3.5	14.9	20	2
B127	Juvenile	5.57	4.7	14.1	16	2
B128	Juvenile	6	3.8	15.3	18.7	2
B129	Juvenile	5.65	3.5	14.5	19.5	2
B130	Juvenile	7.82	5.9	20.2	23	2
B131	Juvenile	5.6	3.7	15.8	18.6	2
B132	Juvenile	5.61	4	15.4	18.8	2
B133	Juvenile	6.41	4.1	18.2	21.2	2
B136	Juvenile	7.31	4.3	19.5	23.6	2
B137	Juvenile	15.31	8.7	39.2	44.2	2
B149	Juvenile	9.56	6.9	30.2	33.1	2
B150	Juvenile	11.2	6.4	32.3	35.5	2
B151	Juvenile	10.94	5.6	27.9	31.5	2
B152	Juvenile	15.31	8.3	37.7	40.6	2
B153	Juvenile	8.13	4.8	21.1	23.4	2
B155	Juvenile	8.59	5.1	23.2	26.9	2
B156	Juvenile	10.23	3.4	28.4	33	2
B157	Juvenile	6.52	3.9	17.1	20.5	2
B158	Juvenile	9.49	5.8	24.8	29.8	2
B159	Juvenile	9	5	23.5	25.3	2
B160	Juvenile	7.5	4.9	20.2	24.2	2
B161	Juvenile	4.98	3.1	12.5	14.6	2
B162	Juvenile	6.57	3.3	16.4	18.5	2
B163	Juvenile	7.45	4.6	18.5	21.3	2
B164	Juvenile	5.23	2.9	14.1	15.5	2
B165	Juvenile	7.24	4.5	19.8	22.3	2
B166	Juvenile	6	3.5	16.3	18.2	2
B167	Juvenile	5.14	3.1	13.8	16.8	2
B168	Juvenile	6.11	3.6	16.2	18.9	2
B171	Juvenile	13.78	7.6	36.9	41.6	2
B177	Juvenile	11.68	6.9	31.7	35.3	2
B178	Juvenile	8.9	4.9	21.4	23.6	2
B183	Juvenile	9.08	4.2	29.1	31.3	2
B1	M	45.2	24.2	126.5	151.6	3
B2	M	32.21	16.7	87.1	99.3	3
B3	M	39.55	22.3	115.8	129.9	3
B33	M	45.31	26.3	128.9	155.9	3
B34	M	44.66	24	117.5	143	3
B35	M	39.86	22.1	113.1	125.3	3
B36	M	44.53	24.1	129.2	160	3
B37	M	23.4	12.1	63.9	83	3
B38	M	44.81	30.6	133.3	168.1	3
B39	M	37.23	21.9	109.8	132.1	3
B43	M	43.8	23	128.7	145.4	3
B44	M	40.59	23.3	118.8	144.8	3
B45	M	42.01	22.3	115.2	141.6	3
B47	M	33.65	19.1	94.3	112.1	3
B48	M	14.98	8.4	41.6	47.7	3
B49	M	44.47	26.9	126.7	155.2	3
B54	M	17.63	8.3	47.7	59.1	3
B75	M	33.97	17	93.9	114.3	3
B81	M	16.29	6.5	42.4	47.9	3
B83	M	15.87	7.7	42.2	52.9	3
B88	M	30.43	16.7	81.7	96.5	3
B92	M	25.02	14.3	63.5	72.3	3
B93	M	31.49	18.3	84.2	97.8	3
B94	M	33.06	19.1	93.4	112.8	3
B95	M	36.91	18.4	103.8	124.1	3
B102	M	25.9	14.5	66.1	72.3	3
B135	M	33.06	12.2	89.1	113.8	3
B139	M	30.41	16.4	82.6	92.6	3
B143	M	26.47	18.1	93.7	109.5	3
B144	M	33.35	19.4	93.1	107.7	3
B145	M	29.74	16.3	79.1	87.2	3
B146	M	27.45	14.2	72.9	81.6	3
B147	M	26.67	16.8	72.3	77.5	3
B148	M	20.49	13.4	64.7	71.6	3
B154	M	30.45	16	85.9	100.7	3
B169	M	25.07	13.8	68.9	74.9	3
B170	M	24.78	13	63.1	65.6	3
B175	M	34.43	19.3	98.4	118.2	3
B179	M	24.27	12.7	65.3	72.4	3
B181	M	31.4	17.3	89.4	103.3	3
B185	M	15.22	8.5	38	42.2	3
B186	M	27.04	9.9	70.3	77.2	3
