# Supplementary material for: Predicting diet in brachyuran crabs using external morphology
Source: PeerJ. 2023 Apr 10;11:e15224. doi: 10.7717/peerj.15224 (PMC10100828; doi:10.7717/peerj.15224)
Supplement: Supplemental Information 5 [file peerj-11-15224-s005.csv]

Species	CrabID	External	CW	Gut
Aratus	AP1	11.22	20.2	8
Aratus	AP2	11.01	20.2	7.9
Aratus	AP3	12.39	22.5	9.1
Aratus	AP4	9.97	17.8	7.5
Aratus	AP5	9.11	15.7	6.3
Aratus	AP6	8.84	15.9	6.4
Aratus	AP7	10.79	20.2	8.3
Aratus	AP8	8.82	15.8	6.6
Aratus	AP9	10.51	19.4	7.7
Aratus	AP10	11.02	20.1	8.5
Aratus	AP11	7.87	14	5.7
Aratus	AP12	9.31	16.6	7
Aratus	AP13	10.55	18.5	7.6
Aratus	AP14	10.15	18.8	7.9
Aratus	AP15	10.44	19	7.6
Aratus	AP16	8.03	13.5	5.5
Aratus	AP17	8.72	15.6	6.6
Aratus	AP18	8.97	16.1	6.7
Aratus	AP20	8.61	15.2	6.7
Aratus	AP21	9.94	18.3	7.5
Aratus	AP22	11.23	19.5	8.2
Aratus	AP23	9.56	18.7	7.4
Aratus	AP24	10.79	20.1	8.1
Aratus	AP25	9.47	16.6	6.9
Aratus	AP26	10.09	19.1	7.4
Aratus	AP27	10.47	19.5	7.6
Aratus	AP28	7.96	14.9	5.4
Aratus	AP29	7.95	14.4	5.9
Aratus	AP30	10.99	20.7	8.2
Aratus	AP31	10.16	19.7	7.7
Aratus	AP32	10.02	17.8	7.3
Aratus	AP33	10.45	19.7	8
Aratus	AP34	11.2	20.8	8.3
Aratus	AP35	12.54	23.2	9.1
Aratus	AP36	12.28	22.7	8.7
Aratus	AP37	8.9	16.1	6.6
Aratus	AP38	7.02	13	5.4
Aratus	AP39	6.92	13.2	5.6
Aratus	AP40	9.95	18.6	7.7
Aratus	AP41	9.52	17	6.9
Aratus	AP42	9.15	16.9	5.8
Aratus	AP43	9.85	17.2	5.8
Aratus	AP44	6.52	12.9	5.3
Aratus	AP45	7.69	14.2	5.7
Aratus	AP46	7.87	14.5	5.9
Aratus	AP47	8.1	15.2	6.5
Aratus	AP48	8.53	16.1	6.7
Aratus	AP49	8.99	16.3	7
Aratus	AP50	8.77	15.6	6.5
Aratus	AP51	9.04	16.8	6.7
Aratus	AP53	10.05	18.5	7.6
Aratus	AP54	10.65	20.3	8.4
Aratus	AP55	12.46	23	9.1
Aratus	AP56	6.35	11.7	4.9
Aratus	AP57	8.34	14.6	6.1
Aratus	AP58	7.49	13.9	5.6
Aratus	AP59	8.53	15	6.1
Aratus	AP60	8.28	15.3	6.4
Aratus	AP61	8.82	16.7	6.8
Aratus	AP62	8.99	16.8	6.6
Aratus	AP63	9.59	17.7	7.4
Aratus	AP64	10.99	20.5	9.3
Aratus	AP65	11.86	23.6	9.4
Aratus	AP66	9.41	16.9	7
Aratus	AP67	9.58	18.2	7.4
Aratus	AP68	7.89	14.5	6.3
Aratus	AP69	9.4	17.6	6.9
Aratus	AP70	8.67	16.2	6.7
Aratus	AP71	7.79	14.3	5.8
Aratus	AP72	8.64	15.8	6.1
Aratus	AP73	9.15	16.7	6.6
Aratus	AP74	9.34	17.6	6.8
Aratus	AP75	9.65	17.8	7.2
Aratus	AP76	9.9	18.4	7.5
Aratus	AP77	10.67	19.7	8.3
Aratus	AP78	10.73	19.8	7.9
Aratus	AP79	10.96	20.7	8.7
Aratus	AP80	10.87	20.2	8.1
Aratus	AP81	7.16	13.4	5.4
Aratus	AP82	8.71	15.4	6.3
Aratus	AP83	8.82	15.2	6.3
Aratus	AP84	9.61	17.9	7.1
Aratus	AP85	10.22	18.6	7.9
Aratus	AP86	8.17	14.8	6.3
Aratus	AP87	7.8	14.2	5.5
Aratus	AP88	8.32	15.7	6.7
Aratus	AP89	9.36	17.9	7.4
Aratus	AP90	9.31	17.4	7.2
Aratus	AP91	10.19	18.3	7.3
Aratus	AP92	11.55	21.8	8.9
Aratus	AP93	10.09	18.8	7.7
Aratus	AP94	7.11	12.7	4.9
Aratus	AP95	7.37	13.1	5.2
Aratus	AP96	8.06	14.4	5.6
Aratus	AP97	9.51	17.5	7.2
Aratus	AP98	9.45	17.7	7.2
Aratus	AP99	10.41	19.2	7.8
Aratus	AP100	10.37	19	7.5
Aratus	AP101	10.32	19.5	7.7
Aratus	AP102	8.96	17	6.9
Aratus	AP103	9.43	16.7	6.9
Aratus	AP104	9.38	17.9	6.9
Aratus	AP105	11.56	21.2	8.8
Aratus	AP106	11.95	21.6	8.6
Aratus	AP107	8.13	14.8	6.4
Aratus	AP108	10.86	20.4	8.2
Aratus	AP110	10.3	19.7	8.1
Aratus	AP111	10.39	20.7	8.8
Aratus	AP112	10.92	20.9	8.7
Aratus	AP113	11.24	15.9	6.6
Aratus	AP114	9.06	17	6.5
Aratus	AP115	9.19	17.1	7.5
Aratus	AP116	9.17	16.6	6.6
Aratus	AP117	9.17	17.9	7.2
Aratus	AP118	9.48	17.7	7.3
Aratus	AP119	9.72	18.2	7.4
Aratus	AP120	10.17	19.8	8
Aratus	AP121	10.45	19.8	7.8
Aratus	AP122	11.19	20.3	8.1
Aratus	AP123	10.53	19.9	8
Aratus	AP124	12.25	22.4	9.2
Aratus	AP125	12.37	22.8	9.5
Aratus	AP127	10.69	20.1	8.3
Aratus	AP128	10.99	20.4	8.5
Aratus	AP129	11.1	20.5	8.7
Aratus	AP130	7.88	14.7	5.9
Aratus	AP131	8.29	15.5	6.2
Aratus	AP132	11.07	19.9	7.8
Aratus	AP135	9.85	18.1	7.2
Aratus	AP136	10.73	19.4	7.7
Aratus	AP137	10.88	19.9	7.8
Aratus	AP138	11.6	21.2	8.1
Aratus	AP140	10.69	19.3	7.6
Aratus	AP141	11.25	21.1	8.2
Aratus	AP142	10.73	20.2	8.3
Aratus	AP143	10.45	19.5	7.7
Aratus	AP144	9.44	16.6	6.7
Aratus	AP145	8.65	16.1	6.7
Aratus	AP146	9	16.7	6.8
Aratus	AP147	9.74	17.3	6.6
Aratus	AP148	10.46	19.1	7.5
Aratus	AP149	11.33	20.9	7.8
Aratus	AP150	8.21	14.9	5.9
Aratus	AP151	10.02	18.9	7.9
Aratus	AP152	10.72	19.9	8.1
Aratus	AP153	9.65	17.6	7.3
Aratus	AP154	10.32	18.7	8.4
Aratus	AP155	11.62	21.1	8.7
Aratus	AP156	11.67	21.8	8.8
Aratus	AP157	9.46	17.4	6.6
Aratus	AP158	10.27	19.3	7.6
Aratus	AP159	10.39	19.2	7.5
Aratus	AP160	11.68	21.8	8.8
Aratus	AP161	12.57	23.2	9.2
Aratus	AP162	12.3	23.1	9.3
Aratus	AP163	9.29	17.1	7.1
Aratus	AP164	9.05	16.8	6.9
Aratus	AP165	9.19	17	6.9
Aratus	AP166	10.64	19.6	8.3
Aratus	AP167	9.81	18.7	7.5
Aratus	AP169	8.04	14.3	6.1
Aratus	AP170	8.78	15.6	6
Aratus	AP171	11.09	20.1	8.3
Aratus	AP172	10.01	19.6	7.6
Aratus	AP173	11.65	21.4	8.7
Aratus	AP174	9.72	18.1	7.6
Aratus	AP175	9.59	17.5	7.1
Aratus	AP176	9.49	18.1	7.1
Aratus	AP177	12.65	23.1	9.4
Aratus	AP178	8.91	15.8	6.7
Aratus	AP179	8.81	16.7	7.1
Aratus	AP180	10.34	19	8.4
Aratus	AP181	11.1	20.5	6.2
Aratus	AP182	8.48	14.9	6.3
Aratus	AP183	8.31	15.7	6.4
Aratus	AP184	8.6	16	6.6
Aratus	AP186	8.48	16.2	6.8
Aratus	AP188	8.75	16.5	7.1
Aratus	AP189	10.32	18.8	7.7
Aratus	AP190	9.77	18.5	7.6
Aratus	AP191	10.48	19.3	8.2
Aratus	AP192	11.39	20.9	8.3
Aratus	AP193	11.56	20.7	8.6
Aratus	AP194	10.97	20.8	8.3
Aratus	AP195	12.27	22.8	9.5
Aratus	AP196	6.95	13.3	5.4
Aratus	AP197	7.2	13.1	5.5
Aratus	AP198	7.07	13.6	5.6
Aratus	AP199	7.93	14.6	5.8
Aratus	AP200	8.26	14.6	6.2
Aratus	AP201	8.91	16.5	6.9
Aratus	AP202	8.28	15.9	6.5
Aratus	AP203	9.38	16.3	6.5
Aratus	AP204	9.49	17.9	7.8
Aratus	AP205	9.56	17.4	7.4
Aratus	AP206	8.69	16.5	6.9
Aratus	AP207	10.06	18.4	7
Aratus	AP208	10.17	18.2	7.3
Aratus	AP209	9.89	18.6	7.8
Aratus	AP210	10.66	19.7	7.5
Aratus	AP211	9.91	18.8	7.6
Aratus	AP212	10.55	20.2	8.6
Aratus	AP213	10.56	19.5	7.9
Aratus	AP214	9.95	18.9	7.8
Aratus	AP215	11.38	21.3	8.7
Aratus	AP216	11.74	21.2	8.8
Aratus	AP217	12.28	22.3	9.1
Aratus	AP218	12.24	22.7	9.5
Aratus	AP219	9.82	17.8	7.3
Aratus	AP220	10.25	19.9	7.9
Aratus	AP221	10.66	20.3	8.3
Aratus	AP222	11.95	22.9	8.9
Aratus	AP223	7.99	14.9	6.3
Aratus	AP224	8.08	15.4	6.1
Aratus	AP225	8.89	16.2	6.3
Aratus	AP226	8.67	15.7	6.3
Aratus	AP227	8.97	16.4	6.7
Aratus	AP228	8.69	16.3	6.6
Aratus	AP229	9.96	18	7.3
Aratus	AP230	10.36	18.6	7.8
Aratus	AP231	11.33	20.5	8.8
Aratus	AP232	10.64	20.1	8.2
Aratus	AP233	11.22	20.9	8.5
Aratus	AP234	11.66	22.1	9.2
Aratus	AP235	9.55	17.1	7.2
Aratus	AP236	10.14	19.3	7.4
Aratus	AP237	9.46	17.9	7.3
Aratus	AP238	10.68	19.5	7.8
Aratus	AP239	11.08	20.8	8.6
Aratus	AP240	7.64	14.2	5.5
Aratus	AP241	10.72	19.9	7.9
Aratus	AP242	9.83	17.7	7.4
Aratus	AP243	11.44	21.5	8.7
Aratus	AP244	11.66	22	9
Aratus	AP245	11.99	22.8	9.4
Aratus	AP246	9.4	17.5	7.3
Aratus	AP248	10.82	19.8	8.1
Aratus	AP249	8.67	15.2	6.4
Aratus	AP250	8.22	14.9	6.2
Aratus	AP251	8.67	15.5	6.4
Aratus	AP252	9.72	18.2	7.3
Aratus	AP253	10.69	19.6	7.7
Aratus	AP254	10.46	19.9	8.3
Aratus	AP255	9.4	17.1	7.1
Aratus	AP256	8.62	16.8	7.1
Aratus	AP257	8.11	15	6.5
Aratus	AP258	9.91	17.6	7.5
Aratus	AP259	11.13	21.1	8.5
Aratus	AP260	9.46	17.8	7.2
Aratus	AP261	9.98	18.4	7.6
